# Supplementary material for: Polymorphic DNA microsatellite markers for forensic individual identification and parentage analyses of seven threatened species of parrots (family Psittacidae)
Source: PeerJ. 2016 Sep 22;4:e2416. doi: 10.7717/peerj.2416 (PMC5036085; doi:10.7717/peerj.2416)
Supplement: Supplemental Information 1 — A, number of alleles; HO, observed heterozygosity; HE, expected heterozygosity; PIC, Polymorphism Information Content; Fis, fixation index; Pnull, probability of null alleles; Range (bp), allele range in base pairs; GenBank, GenBank Accession Number. Bold values for Fis indicate significant (p < 0.05) deviation from HWE after Bonferroni correction; ns, not significant; *p < 0.05. [file peerj-04-2416-s001.xlsx]

## Sheet: Sheet1
Table S1 Characterization of 106 polymorphic microsatellite loci in the seven studied parrot taxa (Psittacidae, Aves) with A, number of alleles; HO, observed heterozygosity; HE, expected heterozygosity; PIC, Polymorphism Information Content; Fis, fixation index; Pnull, probability of null alleles; Range (bp), allele range in base pairs; GenBank, GenBank Accession Number. Bold values for Fis indic…
Species	Locus	Primer sequences (5'-3') with fluorescent labels	Repeat structure	A	HO	HE	PIC	Fis	Pnull	Range (bp)	GenBank
Amazona brasiliensis	Abra2	F: TACCCTTGCTCCTGTGATTG-6FAM	(AGAT)14	6	0.6	0.691	0.648	0.166	ns	100-120	KX632459
n=15		R: CCACTTGCAGGATCAGAAAC
	Abra3	F: GGGGGCATTCATTCCACTTG-ATTO532	(ATCT)14	6	0.533	0.742	0.702	0.313	*	116-136	KX632460
		R: TACCCTTGCTCCTGTGATTG
	Abra4	F: ACCGAGAAAGAAAATAAGCGG-ATTO550	(GATA)12	8	0.733	0.793	0.77	0.11	ns	116-144	KX632461
		R: AATCTTCATGCAGTGCTGGG
	Abra8	F: ACCTCACATGAATGTCTTGCC-6FAM	(ATCT)17	7	0.733	0.796	0.765	0.112	ns	135-167	KX632462
		R: CGGTACAGACTGCCAGGG
	Abra9	F: CTGCATCCCCTCCTACCTTC-ATTO532	(TAGA)15	9	1	0.856	0.839	-0.135	ns	154-190	KX632463
		R: GTGGGGTCGGTCTGTCTATC
	Abra11	F: AGTGCTAAAAATCTTCCCATGC-ATTO550	(TATC)12	12	1	0.884	0.874	-0.097	ns	166-220	KX632464
		R: ACGGATGGACGGATAGACAG
	Abra12	F: TTGGAGATGTCCCCAGGTTG-ATTO565	(TGGA)14	7	0.667	0.782	0.751	0.181	ns	150-182	KX632465
		R: AGTGTGTTTTCCATTTCTCTCCC
	Abra20	F: CCCCCTAAATGAGAGAATTTGGC-6FAM	(TCTA)13	9	0.429	0.753	0.727	0.46	*	182-222	KX632466
		R: GCAGAGCAAGATGCTAAGGC
	Abra26	F: CTGAGGGCTGCTTAAGTGTG-ATTO532	(TATC)15	8	0.571	0.809	0.782	0.327	*	210-242	KX632467
		R: TGGGCTTCCAGGATTTAGGG
	Abra32	F: ATCCTTCTGTAACTTCAACTGC-ATTO550	(TATC)13	11	0.933	0.842	0.826	-0.074	ns	276-334	KX632468
		R: ATGCCTCAGTTTCCTCGGTG
	Abra33	F: GGACCTTTCAATCCCATGTTCC-ATTO565	(ATCT)14	6	0.857	0.809	0.781	-0.023	ns	265-289	KX632469
		R: TGGTCCTTTCCTCAGCTTCC
	Abra34	F: ACAGATATCACTGCAAACAGCC-6FAM	(ATAG)15	6	0.867	0.784	0.751	-0.071	ns	287-311	KX632470
		R: CCTACCTCACCACAGATGGG
	Abra35	F: GTAGCCTTCTGGAGGGGAAG-ATTO532	(AGAT)16	10	0.857	0.87	0.857	0.052	ns	269-331	KX632471
		R: CAATGTGGTGTGGTCTAGTCTG
	Abra36	F: TGGACCTTTGGTCTGAGCTG-ATTO550	(ATCT)16	5	0.667	0.736	0.688	0.128	ns	293-309	KX632472
		R: AGGAGTCAGGAAAGAGCTGG
	Abra37	F: ATGGGTCTCAGCGTAGATGC-ATTO565	(TCTA)17	11	0.933	0.891	0.881	-0.013	ns	284-326	KX632473
		R: GGTATGCAGGGATATGCACG
	Abra41	F: CATTAAGTGCTGAGGCACCG-6FAM	(TAGA)17	7	0.8	0.8	0.772	0.034	ns	324-352	KX632474
		R: TAACCAAGCTGCTCCACAAG
	Abra42	F: GCTCTTTCAGTAGCTTCAGATTTTC-ATTO532	(AGAT)16	8	0.933	0.833	0.813	-0.086	ns	321-361	KX632475
		R: TGGCAAGATAAAGGGCTTGG
Amazona oratrix	Aora7	F: TACCCTTGCTCCTGTGATTG-6FAM	(AGAT)16	7	0.9	0.81	0.783	-0.086	ns	109-133	KX632444
n=20		R: GGGGCAGTTCATTCCACTTG
	Aora8	F: TGGTAACACAAAAATTACCTCCTC-ATTO532	(TATC)13	8	0.8	0.825	0.803	0.056	ns	133-161	KX632445
		R: AGGAACTGAAATAATGAAAGATAGCC
	Aora10	F: TCAAGTGGGACGGATGGATG-ATTO550	(AGAT)13	6	0.85	0.803	0.772	-0.034	ns	165-189	KX632446
		R: TGTACTCTCTCAAGGCAGGC
	Aora13	F: CGCATCTACCTAAATGAGACATTGG-ATTO565	(TAGA)15	10	0.75	0.85625	0.782	0.033	ns	122-200	KX632447
		R: TGCTTTCAGTCTGTCTATCTATCTATC
	Aora18	F: GTTCAGACGGATAGGGAGGC-6FAM	(TAGA)17	6	0.85	0.79375	0.855	0.219	ns	218-238	KX632448
		R: CACTGCTCTCTGTGATAACCC
	Aora19	F: GGCTTAAACCACGCCAACC-ATTO565	(TCTA)14	12	0.8	0.83875	0.752	-0.057	ns	244-316	KX632449
		R: GCCAACACGGACAGATAAGG
	Aora20	F: AAGAGCATCAGGATACTGGC-ATTO532	(GATA)14	8	0.8	0.806	0.783	-0.086	ns	234-278	KX632450
		R: CTTTGTGATCATGCATACCTGC
	Aora25	F: CACCCAGTAGCCCAGGTTC-ATTO550	(TATC)15	10	0.7	0.869	0.838	0.148	*	274-338	KX632451
		R: ACTTTTGTCCTGATCCATAGCC
	Aora27	F: GGAAGCTGCTGATTTCAGGG-ATTO565	(TATC)13	7	0.85	0.785	0.768	-0.17	ns	286-314	KX632452
		R: GATAGGGAATGGCACAACGC
	Aora28	F: GCTCTGTAAGGATGTCAGGC-6FAM	(AGAT)16	7	0.9	0.81	0.849	-0.016	ns	288-312	KX632453
		R: AGTTCACCAGGCAATGAAGC
	Aora29	F: CCTGGGCTGCAATGAGTTC-ATTO532	(TAGA)14	9	0.75	0.855	0.823	-0.106	ns	276-312	KX632454
		R: ACATAGCAGGGGGAAAGGAG
	Aora30	F: AAAAGAAGACACCGCCTCAC-ATTO565	(TAGA)16	6	0.85	0.735	0.84	0.149	ns	300-324	KX632455
		R: AAGTTTTGTGCACCCCAACC
	Aora31	F: CTCCTTTGGCTGGAGATGAG-ATTO550	(ATCT)11	8	0.95	0.795	0.764	-0.045	ns	286-338	KX632456
		R: GACAATGCTACTTTGGGGGC
	Aora33	F: AACAGAGCCCAGGAATAGCC-6FAM	(CTAT)16	10	0.9	0.864	0.821	0.072	ns	268-328	KX632457
		R: AGAAAACAAAGGGCGGTCTG
	Aora35	F: AGCTCTTCCATAGACCCAGC-ATTO532	(TATC)13	10	0.95	0.84	0.7	-0.131	ns	309-361	KX632458
		R: GGACAGATGGATAGGTAGGTAGG
Amazona pretrei	Apre6	F: AGGGCATACCAGGGAAGATG-6FAM	(AAC)9	6	0.929	0.638	0.593	-0.426	ns	144-168	KX632430
n=14		R: TGCAGTTGGGTACGTTCTTG
	Apre13	F: TGGTTCTGAGTTAGGGCTGG-ATTO532	(ATCT)15	10	0.643	0.796	0.779	0.228	ns	174-261	KX632431
		R: GAGTCGATGACTACATGGAAGG
	Apre14	F: CAGTGTGAACACCATCAGCC-ATTO550	(GGAT)14	7	0.571	0.76	0.722	0.283	ns	145-193	KX632432
		R: TCCCATCCTATGCCCATGTC
	Apre15	F: TGGAGGCTGTGCTATCTGTC-6FAM	(ATCT)12	10	0.714	0.763	0.741	0.1	ns	168-224	KX632433
		R: AGGGTTGTCAGCTCTGGAAG
	Apre18	F: CCGCATGAGATTAGCAGAAGG-ATTO565	(ATCT)11	6	0.5	0.513	0.488	0.062	ns	196-224	KX632434
		R: ACCAGGAGGGGAAGCATAAC
	Apre19	F: ATCAAGACCTCACTGCCCTG-ATTO532	(GATA)18	7	0.357	0.638	0.613	0.469	*	182-214	KX632435
		R: CAAGGTTTCATGATTTTACTCTATCTC
	Apre24	F: GGGCATGTTTTCTTGGGAGC-ATTO550	(GATA)12	4	0.786	0.696	0.644	-0.092	ns	220-252	KX632436
		R: GCTGGTGCTAATCAGGAAGC
	Apre27	F: ACAACCCCTTGTAGAGCTGG-6FAM	(GATA)14	6	0.714	0.77	0.736	0.11	ns	232-252	KX632437
		R: AGGAGTGTGCCTAATTTACTGTC
	Apre30	F: ATGCAGAAGTCTGGCACAAC-ATTO532	(ATCT)14	5	0.857	0.758	0.718	-0.095	ns	259-275	KX632438
		R: CCCTCACTAGATAGATGGATGGATAG
	Apre34	F: AAGCGAAGCTGGAGCAATTC-6FAM	(GAT)7	5	0.857	0.679	0.621	-0.228	ns	263-281	KX632439
		R: GTAGACACAGATCCACACGC
	Apre35	F: GGAAACAAAGACTGCTGCCC-ATTO532	(GTAT)7	6	0.786	0.635	0.609	-0.202	ns	265-305	KX632440
		R: ACACTCCTTGACTTCTTGGC
	Apre36	F: AAACTCTCCCTGAGCTCCAC-ATTO550	(CTAT)13	12	0.286	0.806	0.793	0.667	*	231-315	KX632441
		R: GCAGCATGATCCAAGAAGGG
	Apre40	F: TGAGAGCCATTGCTTTAAGTACG-ATTO565	(TATC)16	6	0.714	0.781	0.747	0.122	ns	302-322	KX632442
		R: ATGCCTCAGTTTCCTCGGTG
	Apre49	F: CAGCATTACTGGTAACCTTGC-6FAM	(TTTG)8	2	0.5	0.477	0.363	-0.011	ns	342-346	KX632443
		R: AGGAGCAGTTCCATCTCTGC
Amazona rhodocorytha	Arho2	F: AGGCAATTATGCAGGCACAG-6FAM	(TTTG)7	4	0.210526	0.638504	0.567	0.685	*	145-173	KX632416
n=19		R: CTGAACTCATCCTCACATGCAG
	Arho3	F: TCCGAACCCCTTCTTGCTAC-ATTO532	(ATCT)12	6	1	0.763158	0.725	-0.286	ns	159-183	KX632417
		R: TGGAGGAGTATTAGTATGAAATTTGGC
	Arho4	F: GCCACCAGAGTGCCTTTTAG-ATTO550	(TAGA)13	5	0.736842	0.767313	0.728	0.067	ns	165-181	KX632418
		R: GACATACCCAGAAGTCAAGAGC
	Arho5	F: AATCAAGCTCCATTGCTGCC-ATTO565	(AGGT)11	8	0.894737	0.797784	0.776	-0.095	ns	194-222	KX632419
		R: CAGGGTTCCCAGAAGAAATCC
	Arho6	F: TCCATCTATCTATCTATCTACCTGTC-6FAM	(ATCT)10	10	0.736842	0.82964	0.811	0.138	ns	195-223	KX632420
		R: GTGAATGGGCATGTGGGATG
	Arho7	F: GCCCTTATCATTGACCTTCCC-ATTO532	(TATC)13	6	0.736842	0.727147	0.687	0.014	ns	196-224	KX632421
		R: AGTAGCCCAGACTGAAGAGC
	Arho10	F: AGGAGCTGGATATACACACAC-ATTO550	(TAGA)13	12	0.631579	0.828255	0.808	0.263	*	218-254	KX632422
		R: CTGCCCAGCAGATGTTGTTC
	Arho13	F: ACGAAGTGGTTTGGAACAGC-ATTO565	(TAGA)13	9	0.842105	0.825485	0.804	0.007	ns	220-272	KX632423
		R: AGATAAACCCCAGCACCTCC
	Arho14	F: ACGGAATAAGCAAACTTTCACC-6FAM	(ATCT)9	10	0.894737	0.851801	0.835	-0.023	ns	249-285	KX632424
		R: TGAGACACCAACCCCAATCC
	Arho15	F: AGTCACTGGGAAGTTAGCTGG-ATTO532	(TAGA)12	6	0.947368	0.778393	0.744	-0.191	ns	255-275	KX632425
		R: TCTGGGTAGGCGGATGTTTG
	Arho23	F: ATCGTGTACGGAGATTCGGG-ATTO532	(TGC)7	4	1	0.626039	0.555	-0.58	ns	290-322	KX632426
		R: AGCCAAAATAGAAGCCACGC
	Arho52	F: CTTCATTGTGACCGTGCTGG-ATTO550	(TAGA)14	10	0.894737	0.844875	0.828	-0.032	ns	228-288	KX632427
		R: TATGCTGAGGCAAGGTTACG
	Arho55	F: GGCCTGGTAGTTACCCTCTC-6FAM	(GATG)12	9	0.944444	0.807	0.783	-0.142	ns	276-320	KX632428
		R: CCAGTCAGCACAGCATTAGC
	Arho57	F: AGAAAACAGACAGATAAAGTCAGGAG-ATTO565	(TAGA)15	10	0.894737	0.819945	0.798	-0.064	ns	305-337	KX632429
		R: CCTTCTGCACAGCCATTCTG
Anodorhynchus leari	Alea2	F: GGCTGGGCTAAGACTCTCTC-6FAM	(ATAC)9	3	0.576923	0.52145	0.403	0.224	ns	84-110	KX632400
n=26		R: TGCCTTTCAGAGCAAACAAGG
	Alea4	F: TCACGACTGAAGCTTTTATGTCC-ATTO532	(GATA)10	4	0.384615	0.331361	0.31	-0.142	ns	139-167	KX632401
		R: GACAAAGCTAAATGAAAGGGCAG
	Alea5	F: GCCTAATGCAGTGAGCTGTG-ATTO550	(CTAT)8	7	0.769231	0.690089	0.459	-0.087	ns	122-154	KX632402
		R: AGACAGTAGATTGGAGGTAGGTAG
	Alea10	F: CTGACAGGTAGATAGGTAGGTAGG-ATTO565	(GATA)10	5	0.615385	0.51997	0.651	-0.095	ns	128-160	KX632403
		R: TCTTCCAGGGCTTTTTGTCAG
	Alea11	F: CCGTGTCACCGACAATGATG-6FAM	(GATA)11	10	0.923077	0.804734	0.474	-0.164	ns	128-168	KX632404
		R: ACTGCATATTTTATCTGTCTGTCTATC
	Alea14	F: CCAGTCAGCACAGCATTAGC-ATTO532	(ATCC)10	4	0.346154	0.435651	0.731	0.116	ns	176-190	KX632405
		R: GCATCCTGTAAACCTCTGGC
	Alea20	F: GTGAGTCATCACGTGTCAGC-ATTO550	(TATC)12	7	0.692308	0.766272	0.752	-0.014	ns	182-206	KX632406
		R: TGCTTGTGACCCTCATTTTGG
	Alea23	F: ACCACCCACATTTCTGCTTC-ATTO565	(GATA)12	7	0.807692	0.781805	0.502	-0.059	ns	197-225	KX632407
		R: ACCCTCAGTTTCTCATCTCTATG
	Alea24	F: CAACCTTCATGTTCCAGGGC-ATTO532	(TATC)12	10	0.846154	0.818787	0.638	0.103	ns	204-230	KX632408
		R: AGGCATTCTAGTTCTCACAGG
	Alea25	F: ACTCCTGTGTGAATTTATTCTTGC-6FAM	(AGAT)10	7	0.576923	0.534763	0.785	-0.128	ns	190-230	KX632409
		R: CAGCCCCGTCTATGGATACC
	Alea27	F: AGTGAAAGAGCCCTGCAAAG-ATTO565	(GATA)12	5	0.461538	0.556953	0.797	-0.014	ns	213-241	KX632410
		R: GGACATTCATTCCCTGCAGATTAG
	Alea28	F: TGAACCTCCTACCATAGCCG-ATTO532	(CATC)13	8	0.68	0.6848	0.483	0.19	ns	210-250	KX632411
		R: TGTATTAACATCTGCCTGGATAGAC
	Alea31	F: CAATGAAACACGGGAAGGGG-ATTO550	(CATC)12	8	0.791667	0.800347	0.659	0.027	ns	216-244	KX632412
		R: TTCTGTGTTGTGCAGAGGTG
	Alea35	F: GCTTGCAGAAATGGGAGAGG-6FAM	(GGAT)11	3	0.615385	0.565828	0.774	0.032	ns	259-271	KX632413
		R: TGATTCAACCTCAGCTGCAC
	Alea46	F: AGATTTCTCCCAACTGCCTC-6FAM	(GGAT)12	8	0.615385	0.671598	0.495	-0.068	ns	314-346	KX632414
		R: AGACCTACTTTCCAATTTCCTATGC
	Alea49	F: ACGTTACATGAACTGCGCTC-ATTO550	(GATA)11	7	0.692308	0.755178	0.724	0.103	ns	299-347	KX632415
		R: CCATGAAACATCATCAGCAGG
Ara rubrogenys	Arub1	F: ACAGGCATCTGCAAGGAGAG-6FAM	(AGAT)12	7	0.818	0.835	0.813	0.043	ns	92-125	KX632385
n=22		R: CACAGAGGAAACAGTTCACTAGC
	Arub4	F: GGCCAAAGAACTGACAGGTAG-ATTO532	(GATA)13	5	0.727	0.667	0.615	-0.067	ns	130-150	KX632386
		R: GGGCTCTGCATAGAAAGCTG
	Arub5	F: TCAAGACGGCTGAAAATCGC-ATTO550	(ATAG)14	6	0.409	0.748	0.71	0.471	*	140-160	KX632387
		R: GTGCTAGAAAAGGTATATAAGTAGTGG
	Arub7	F: TGGTCTTTCTTTTCAGGCATCTC-ATTO565	(GATG)11	6	0.773	0.706	0.672	-0.072	ns	170-190	KX632388
		R: AATTTCACAGCCAAAAGACAAC
	Arub12	F: TCACTTTGGTAGGGCCTGTG-ATTO532	(TAAC)13	7	0.455	0.796	0.77	0.448	*	159-199	KX632389
		R: AGAAAGAAAGCATTGTAGGGC
	Arub13	F: TTTAATGTTGGTGGTCTCAGC-ATTO550	(CTAT)14	7	0.682	0.795	0.765	0.166	ns	187-211	KX632390
		R: GTCCCACAAGTGGAAACTGG
	Arub14	F: TCGAGAAGTTTGAAGTTGCAG-ATTO565	(TATC)16	8	0.818	0.848	0.83	0.059	ns	180-208	KX632391
		R: CTGCTGCCATGATCCACATC
	Arub16	F: GCTCCAAGAGTCAAAGAGGTC-6FAM	(ATCT)14	5	0.682	0.682	0.625	0.023	ns	201-217	KX632392
		R: AGAAGGGGTTTTTGTATGATTCCTC
	Arub17	F: TGGGCCATTTGTCAAGCAAC-ATTO532	(TCTA)11	7	0.909	0.809	0.785	-0.101	ns	191-215	KX632393
		R: TGCAACCTGCTTTGGATCAC
	Arub19	F: GAGACACTGCCTACCCCAG-ATTO550	(TAGA)14	10	0.905	0.856	0.84	-0.033	ns	206-250	KX632394
		R: AAGGGCAGCATTGGTTTCAG
	Arub25	F: ATTGGGATCACCTGGCAGAC-ATTO565	(GATA)14	6	0.5	0.624	0.588	0.221	ns	215-245	KX632395
		R: CATGCAGAGAAGAGGTGCTTG
	Arub26	F: AAGTGACACACCCAGAGGTC-6FAM	(TATC)15	5	0.429	0.399	0.375	-0.05	ns	225-245	KX632396
		R: TGTTGTGCTGCTTGAGAAAC
	Arub29	F: TTCCCAGGATGGGGATTGAC-ATTO532	(TAGG)11	9	0.773	0.829	0.807	0.09	ns	229-285	KX632397
		R: ACATGTCAGTGTGCCACTTC
	Arub31	F: AGCCAGGGAGATTCCAGTTC-ATTO550	(ATCT)13	6	0.773	0.743	0.698	-0.017	ns	272-292	KX632398
		R: GAGCCTACTGGCTGGAAGAG
	Arub32	F: GACCAGGGAAGGGGTTTTAC-ATTO565	(TCTA)14	6	0.773	0.77	0.732	0.019	ns	241-273	KX632399
		R: AGCCATTCTCACTTCACTGC
Primolius couloni	Pcou1	F: TGCACAGCTTGTTGTATCTGTC-6FAM	(TCTA)14	6	0.579	0.742	0.705	0.246	ns	96-120	KX632370
n=19		R: CTGTTCACTTCATTCAGCTATGG
	Pcou4	F: TGAAGTGTCAAAACACCAACG-ATTO532	(GATA)13	6	0.737	0.795	0.764	0.1	ns	131-151	KX632371
		R: TCCACTTCCAAAGTACGTTTTC
	Pcou15	F: GGGCAACTGGAGAAAAGTCAG-ATTO550	(TAGA)14	10	0.895	0.845	0.827	-0.032	ns	179-215	KX632372
		R: GGGTGGCTCAAAAATCTGGG
	Pcou16	F: ATGGATGGATGGACAGACGG-ATTO565	(TAGA)11	7	0.684	0.795	0.766	0.166	ns	187-211	KX632373
		R: TGCAACTGGGAAGAAAAGTCC
	Pcou17	F: TGCCACCAGAGTGTCTTTTAG-6FAM	(GATA)12	5	0.444	0.687	0.629	0.378	*	190-206	KX632374
		R: AAGTGACACACCCAGAGGTC
	Pcou18	F: ACAGCGTCCATCTAGAAACG-ATTO532	(ATCT)16	11	0.895	0.87	0.856	-0.002	ns	182-216	KX632375
		R: CCTCTCACATGTTGGGGAAAG
	Pcou25	F: GGAACAGTCATCAACAGTGGG-ATTO550	(GATA)12	5	0.842	0.677	0.619	-0.218	ns	218-240	KX632376
		R: TAGAGTGGATGTCAAGGCGG
	Pcou28	F: GCCACGTAACTACAGGCTTC-ATTO565	(AGAT)16	7	0.737	0.76	0.727	0.058	ns	210-234	KX632377
		R: ATCTCAGGCACTGAAAGCTC
	Pcou35	F: TCAGAATATCACATTAAGACTGAAGC-6FAM	(TATC)15	4	0.842	0.687	0.631	-0.2	ns	240-252	KX632378
		R: GTAAACTGTCTCCAGCGTGC
	Pcou42	F: CCTGCTCTTCTCCCAGTCAG-ATTO532	(GATA)14	10	0.789	0.827	0.805	0.072	ns	297-349	KX632379
		R: GCCATACAAATCTTGCTCTGC
	Pcou44	F: CCCTAACAAGGCAGACATACC-ATTO550	(ATCT)12	6	0.526	0.737	0.691	0.31	*	294-318	KX632380
		R: CCGAATTAGGTCTCTTCATCTGC
	Pcou45	F: TGGTCCTTTCCTCAGCTTCC-ATTO565	(GATA)13	6	0.737	0.795	0.764	0.1	ns	290-310	KX632381
		R: ACTTGAGGACCTTCCAATCCC
	Pcou46	F: GGGCTTCCAACTGTCCAATATG-6FAM	(AGAT)12	6	0.632	0.611	0.573	-0.007	ns	285-313	KX632382
		R: ACGGAAAGTTCCTCCCTCAC
	Pcou47	F: GGGGCTGTTTCCATGAATCG-ATTO532	(TATC)13	6	0.526	0.753	0.72	0.326	*	284-316	KX632383
		R: GAAGCAGTGCAGCTTTAGGG
	Pcou49	F: AGCAGTTGAGGGGGAGTTTC-ATTO550	(TCTA)13	6	0.889	0.765	0.732	-0.133	ns	315-335	KX632384
		R: CCTGCACCTGCATCTGTTTC
